# Supplementary material for: Efficacy of an Intervention to Reduce Stigma Beliefs and Attitudes among Primary Care and Mental Health Professionals: Two Cluster Randomised-Controlled Trials
Source: Int J Environ Res Public Health. 2021 Jan 29;18(3):1214. doi: 10.3390/ijerph18031214 (PMC7908111; doi:10.3390/ijerph18031214)
Supplement: Supplementary file 1 [file ijerph-18-01214-s001.zip]

Archive with 2 entries (2 files):
- 2021_01_28_Primary_Care_Share.csv
- 2021_01_28_Mental_Health_Share.csv
