# Supplementary material for: Efficacy of an Intervention to Reduce Stigma Beliefs and Attitudes among Primary Care and Mental Health Professionals: Two Cluster Randomised-Controlled Trials
Source: Int J Environ Res Public Health. 2021 Jan 29;18(3):1214. doi: 10.3390/ijerph18031214 (PMC7908111; doi:10.3390/ijerph18031214)
Supplement: Supplementary file 1 [file ijerph-18-01214-s001.zip › 2021_01_28_Primary_Care_Share.csv]

ID	Caso	Sexe1F2M	Edat	Hetingutexperiènciapersonaldeproblemesdesalutmental1S2N	Hetingutexperiènciaatravésdepersonesproperesdeambalgúnproblem	Heparticipatenformacionsoprojectesrelacionatsambestigmaensalutme	OMSHC_PRE_1	OMSHC_PRE_2	OMSHC_PRE_3	OMSHC_PRE_4	OMSHC_PRE_5	OMSHC_PRE_6	OMSHC_PRE_7	OMSHC_PRE_8	OMSHC_PRE_9	OMSHC_PRE_10	OMSHC_PRE_11	OMSHC_PRE_12	OMSHC_PRE_13	OMSHC_PRE_14	OMSHC_PRE_15	OMSHC_PRE_16	OMSHC_PRE_17	OMSHC_PRE_18	OMSHC_PRE_19	OMSHC_PRE_20	OMSHC_1POST_1	OMSHC_1POST_2	OMSHC_1POST_3	OMSHC_1POST_4	OMSHC_1POST_5	OMSHC_1POST_6	OMSHC_1POST_7	OMSHC_1POST_8	OMSHC_1POST_9	OMSHC_1POST_10	OMSHC_1POST_11	OMSHC_1POST_12	OMSHC_1POST_13	OMSHC_1POST_14	OMSHC_1POST_15	OMSHC_1POST_16	OMSHC_1POST_17	OMSHC_1POST_18	OMSHC_1POST_19	OMSHC_1POST_20	OMSHC_2POST_1	OMSHC_2POST_2	OMSHC_2POST_3
1	2	2	43	2	2	2	3	1	1	3	3	1	1	3	3	3	3	1	1	3	3	1	1	5	3	3	3	1	1	3	3	1	1	3	3	3	3	1	1	3	3	1	1	5	3	3
2	2	1	57	1	1	2	3	5	4	4	5	2	1	5	5	4	5	1	1	2	4	3	4	1	2	1
3	2	2	45	1	1	2	4	4	5	3	4	4	4	4	4	4	5	4	2	2	4	3	2	2	4	2
4	2	1	24	2	2	2	1	2	4	3	2	4	2	4	4	4	5	1	2	2	2	2	3	2	4	2	2	2	4	2	2	2	2	4	4	4	4	2	2	2	2	4	2	1	4	2
5	2	2	46	2	1	2	2	3	5	2	4	2	1	4	4	5	4	1	2	2	3	2	2	2	4	1
6	2	1	48	2	2	2	2	3	5	2	2	2	2	5	5	4	3	2	1	3	3	2	2	3	3	2	2	3	4	3	2	2	2	4	4	4	3	4	2	2	4	4	3	2	3	2
7	2	1	39	1	1	2	4	4	4	4	4	4	4	4	1	1	5	4	1	4	4	2	4	1	3	1	4	4	5	3	4	4	1	5	4	2	5	2	2	2	4	2	4	4	4	2
8	2	1	47	2	2	2	4	2	5	3	4	4	3	3	2	2	3	3	3	3	2	4	4	2		3	4	2	4	3	5	4	1	3	3	3	3	2	2	3	2	3	4	2	2	4	4	2	4
9	2	1	45	1	1	2	3	4	4	2	3	2	2	4	4	4	4	2	2	2	3	2	2	3	4	2	3	2	5	2	2	3	2	4	4	4	5	2	2	2	3	3	2	2	4	2	2	3	5
10	2	1	32	2	2	2	4	3	5	2	4	3	1	5	5	5	5	3	3	3	4	5	2	1	5	5	3	2	5	1	4	5	1	5	5	5	5	2	2	1	2	5	2	1	2	2	2	2	4
11	2	1	38	2	2	2	4	3	5	3	4	2	2	4	4	3	4	3	4	2	3	3	2	2	3	2
12	2	1	45	1	1	2	3	2	5	3	3	2	2	5	4	3	3	1	1	1	4	2	2	2	4	3
13	2	1	38	2	2	2	4	2	5	2	3	2	1	4	4	5	4	2	2	2	2	2	2	3	4	3
14	2	1	36	1	2	2	3	1	5	3	2	3	2	5	3	3	5	2	1	1	3	2	3	1	3	3
15	2	1	59	2	1	1	4	2	5	4	5	4	3		4		5	2	2	1	4	2	2	2	4	3
16	2	2	47	1	1	2	4	2	4	2	2	2	2	4	4	4	4	2	2	2	3	2	2	2	3	2
17	2	1	47	2	1	2	3	1	5	1	4	1	1	5	3	4	5	1	2	1	5	3	1	1	3	1
18	2	1	59	2	2	2	4	3	4	5	5	3	1	5	3	4	3	3	2	1	4	2	3	1	4	2
19	2	2	43	1	1	2	1	2	3	3	2	4	4	3	3	3	4	1	1	2	5	3	3	2	4	1
20	2	1	58	1	1	2	4	3	5	3	3	4	2	3	3	4	3	3	2	2	2	3	4	2	3	2	3	3	4	3	3	3	2	4	4	4	4	3	2	2	3	2	2	2	4	2
21	2	2	59	2	1	2	3	2	5	4	5	4	2	5	5	4	5	2	2	3	4	2	2	2	4	1																					3	3	4
22	2	2	61	2	1	2	2	2	1	5	5	4	4	3	2	4	5	2	1	2	4	3	2	4	4	2	2	2	4	3	4	4	4	4	4	4	5	1	1	2	5	3	2	1	4	1	2	3	5
23	2	1	56	1	1	2	5	2	5	5	5	1	1	3	5	3	3	1	1	1	3	1	2	1	5	1																					4	2	5
24	2	2	53	2	1	2	1	3	4	5	5	3	2	5	4	4	5	1	1	1	5	3	2	1	4	1	3	2	4	3	4	2	2	4	4	4	5	1	1	1	5	3	2	1	4	1
25	2	1	51	2	1	2	4	2	5	3	4	3	1	4	4	4	5	1	1	1	5	4	2	5	1	1	3	2	4	3	4	2	2	4	3	3	4	2	4	2	4	5	3	1	2	5
26	2	2	47	1	1	2	2	2	5	4	4	2	2	5	5	5	5	2	1	1	4	2	2	3	4	2
27	2	1	50	1	1	1	1	1	1	4	4	2	2	5	5	5	3	1	1	1	4	2	2	2	4	3	3	2	4	4	4	2	2	4	4	4	4	1	1	5	4	3	2	1	4	3	2	1	4
28	2	1	60	1	1	2	2	1	5	1	1	1	1	4	5	5	5	1	1	1	5	3	1	1	5	1
29	2	2	46	2	2	2	4	2	5	2	4	2	2	5	4	4	4	3	2	2	4	3	2	2	3	2
30	2	1	46	1	1	2	1	3	5	3	3	2	1	3	3	4	4	1	2	2	4	3	3	2	4	2																					3	1	5
31	2	1	49	1	1	2	3	2	4	3	3	2	2	3	4	4	4	2	2	2	3	2	2	2	3	2
32	2	2	54	1	2	2	3	2	5	3	4	2	2	4	3	4	4	2	2	1	5	3	2	3	4	2	3	3	5	2	4	2	2	4	3	4	4	2	2	3	5	4	2	3	4	2
33	2	1	36	1	2	2	2	1	5	3	1	1	1	5	4	4	3	2	1	2	5	2	2	3	4	2
34	2	2	46	2	1	2	3	2	5	3	4	4	2	4	4	4	4	1	2	2	4	4	2	2	2	2	3	2	4	3	4	4	2	4	4	4	4	1	2	2	4	4	2	2	2	2
35	1	1	19	2			3	2	5		4	3			4	3	4	2	2	3	4	2	3	3	4	1	3	3	4	2	3	4	4	3	4	2	4	1	1	2	3	3	3	3	5	2
36	1	1	36	1	1	2	2	1	5	5	5	4	4	5	4	2	5	2	2	2							2	1	5	2	2	2	2	4	4	4	4	2	2	2	4	2	2	4	4	2	4	1	5
37	1	1	59	1	1	2	1	1	5	3	3	3	1	5	5	3	1	3	1	3	3	1	3	3	1	3	3	3	5	1	1	1	1	3	5	5	3	3	1	1	5	1	1	3	5	3	3	3	5
38	1	1	36	1	1	2	5	3	3	4	4	4	4	4	1	2	4	4	4	4	4	4	4	4	2	3
39	1	1	31	2	2	2	2	2	5	3	3	2	2	2	4	4	4	2	1	1	4	2	2	2	4	1	3	2	4	2	2	1	1	4	4	5	5	2	1	1	4	2	1	1	4	1
40	1	1	37	1	1	2	2	2	5	3	2	2	2	4	4	4	3	2	2	2	4	2	2	3	4	4
41	1	1	39		1	2	4	2	4	4	2	3	3	3	3	2	4	4	2	3	2	3	4	3	2	3
42	1	2	56	1	1	2	4	2	4	2	3	4	1	3	4		2	2	2	3	4	2	3	2	3	2	4	3	4	4	5	4	2	4	3	4	3	2	4	4	4	3	3	4	4	3
43	1	1	56	1	1	2	2	1	5	2	4	2	2	5	5	4	3	1	1	1	5	4	2	2	5	3	3	2	5	3	3	2	1	5	5	4	5	1	1	1	3	3	1	2	5	3
44	1	1	26	2	2	2	3	2	5	4	4	2	2	5	4	5	4	2	1	2	3	2	3	2	5	2	1	2	5	3	3	2	1	5	4	4	5	1	2	2	5	2	2	2	5	1
45	1	1	40	1	1	2	2	2	4	2	2	2	2	4	4	4	4	2	2	2	4	2	3	2	4	2																					3	2	4
46	1	2	46	2	1	2	2	3	5	3	4	4	2	4	4	3	2	2	2	2	3	3	2	3	4	3
47	1	1	53	2	2	1	3	1	3	5	3	5	1	5	1	2	3	1	1	1	5	2	1	2	5	3	1	1	5	2	4	2	1	5	4	4	2	1	1	1	3	2	1	1	1	3	3	1	5
48	1				1	2	3	2	5	3	2	4	2	5	4	3	4	2	1	2	4	4	2	2	4	3	2	2	5	2	2	3	1	5	5	4	5	1	1	2	3	2	2	2	3	2
49	1	1	62	2	1	2	2	2	5	2	4	2	2	4	4	4	5	2	2	2	3	2	2	2	5	2	1	1	5	2	3	1	1	5	5	5	5	1	1	1	5	2	1	1	5	1
50	1	2	32	2	2	2	3	1	4	2	3	1	1	5	4	4	4	2	2	1	4	2	2	2	3	3																					2	2	4
51	1	1		2	1	2	3	3	5	3	4	3	2	5	4	3	3	1	3	3	2	3	3	3	5	3
52	1	1	43	2	2	2	4	2	5	2	4	4	4	5	5	5	3	2	2	1	4	2	1	1	4	2	2	2	5	2	4	3	4	5	4	4	4	1	1	1	5	2	1	2	4	3
53	1	1	49	2	1	2	3	1	4	2	2	1	2	3	3	3	3	3	2	3	4	3	4	3	2	2
54	1	1	44	1	1	2	3	3	4	4	4	2	2	4	4	3	3	2	2	2	4	3	2	3	4	3	1	2	5	3	4	1	1	5	5	4	3	1	1	2							3	3	5
55	1	1		1	1	2																					3	2	4	4	3	3	2	4	4	4	4	2	2	2	2	2	3	3	4	3
56	1	2	36	1	1	2	1	1	5	5	5	3	1	5	5	5	5	1	1	3	1
57	1	2	56	2	1	2	1	3	4	4	4	4	2	3	3	2	3	2	2	1	5	4	3	2	4	1	3	2	5	3	4	2	2	4	4	4	4	2	3	3	4	2	3	3	4	3
58	1	1	41	1	2	1	4	5	4	3	5	3	4	5	4	2	2	5
59	1	2		2	1	2	2	1	5	4	5	3	1	5	4	4	5	4	1	2	3	1	3	2	1	1
60	1	1	58	1	1		2	2	5	3	4	1	1	5	4	5	4	2	2	3	4	3	2	1	3	1
61	1	2		1	2	2	3	2	5	3	4	3	2	5	4	3	4	1	2	2	4	2	2	3	4	3
62	1	1	28	2	1	2	4	3	5	2	5	4	3	4	4	4	4	2	2	3	1	2	2	1	3	1
63	1	1	40	1	1	2	3	4	5	5	5	5	2	4	4	2	4	1	3	3	3	3	3	1	4	1
64	1	1	32	2	1	2	1	2	5	3	4	1	1	5	3	4	4	1	1	1	2	3	2	2	5	2
65	1	1	50	1	1	2	3	3	4	3	4	4	1	3	3	5	5	2	3	4	3	4	3	2	3	1	3	2	4	3	5	4	2	3	3	4	4	3	2	2	3	3	4	2	3	2
66	1	1	56	1	2	2	1	1	5	1	3	3	1	3	4		3	2	3	1	4	3	3	3	4	4
67	1	1	29	1	1	2	4	2	3	3	5	1	1	5	4	4	3	2	2	1	5	2	2	1	4	1
68	1	1		2	1	2	3	3	4	3	4	3	3	3	3	4	3	2	3	3	2	3	3	3	3	2	4	3	5	5	5	3	3	3	3	5	5	3	3	3	3	3	3	3	3	3
69	1	1	46	1	1	2	2	2	5	4	4	1	1	5	5	5	3	1	1	3	4	4	1	1	4	1
70	1	1	27	1	1	2	5	4	3	5	5	5	2	4	3	5	4	2	2	3	2	2	2	2	3	2
71	1	1	32	2	2	2	3	4	5	4	5	3	1	5	4	3	5	3	2	2	5	3	2	2	5	3	3	2	5	5	4	3	1	5	4		3	4	1	2	3	3	2	1	5	3
72	1	1	40	2	2	2	3	2	5	3	4	2	1	5	5	5	3	2	3	2	3	2	1	3	5	2	3	2	5	2	3	2	1	5	4	4	3	3	2	2	3	3	2	3	4	3
73	1	1	29	1	1	2																					3	2	4	4	5	2	2	3	4	2	4	3	3	4	4	3	4	3	4	2
74	1	1	50	2	1	2																					4	2	4	4	5	3	1	3	4	3	5	2	5	3	4	4	1	1	5	2
75	1	1	20	1	1	2																					4	2	4	2	3	2	2	5	3	4	3	2	2	2	3	3	2	1	5	1
76	1	1	51	2	1	2																					3	2	4	4	4	4	2	4	4	2	4	2	2	2	4	3	2	2	3	2
77	1	1	56	1	1	1	2	3	4	4	4	3	3	4	2	2	3	2	1	1	5	4	3	1	5	1
78	1	1	20	2	2	2	2	3	4	2	3	4	2	5	4	5	4	3	2	2	4	3	2	1		2
79	1	1	50	1	2	2	3	3	3	3			2	4	3	3	3	2	3	3	3	3	3	3	3	2	3	3	3	3	3	3	2	4	3	3	4	2	3	3	3	3	3	3	3	3
80	1	2	57	2	1	2	3	1	2	5	3	4	4	2	4	2	4	2	4	4	2	3	5	3	2	4	3	2	4	4	2	2	4	4	4	1	2	2	2	4	2	2	4	2	4	2
81	1	2	33	2	2	2	2	1	5	2	3	2	2	3	2	3	4	2	1	2	2						2	2	4	2	2	2	2	2	2	2	4	1	1	2
82	1	1		1	2	2	4	1	5	4	5	1	1	5	5	5	1	1	2	2	1	2	2	4	5	1	1	1	5	3	1	4	1	5	5	3	5	1	3	3
83	1	1		2	2	2	2	3	5	2	3	1	1	4	4	2	5	1	1	1	5	3	1	1	1	1	1	1	5	2	2	1	1	1	4	4	5	1	1	1	5	1	1	5	5	1
84	1	1	20	2	1	2	3	2	5	1	2	4	1	4	4	4	5	1	1	2	2	4	2	1	4	1
85	1	1	33	2	1	2	3	1	5	3	4	4	2	5	5	5	4	2	2	2	2	2	4	2	4	2	1	3	5	3	4	1	2	5	5	5	1	2	2	2	4	3	2	2	4	2
86	1	1	51	2	2	2	3	5	5	5	5	2	2	4	4	3	5	1	3	2							4	1	5	5	4	4	1	4	4	2	4	2	3	1
87	1	1	31	2	1	2	1	1	4	4	5	5	1	5	4	4	1	1	2	3	1	2	2	1	1	1
88	1	1		2	2	2	3	2	4	3	3	1	1	5	4	5	4	1	3	1	4	3	2	3	4	3	1	1	5	3	1	3	1	4	4	4	2	1	1	1	4	3	2	3	5	3
89	1	1	48	2	1	2	4	1	5	3	4	2	1	5	4	4	4	2	2	2	3	2	2	2	3	2	4	2	5	2	4	2	1	5	4	4	4	2	4	2	4	3	2	2	4	2
90	1	1		2	1	2	1	1	5	3	4	2	1	3	4	3	4	1	1	1	3	3	2	2	4	3
91	1	1	48	1	1	2	3	2	5	3	4	2	1	5	3	3	3	1	1	2	2	3	4	3	3	3	3	1	5	3	4	1	2	5	3	4	3	1	1	2	2	2	3	3	5	2
92	1	1	48	1	1	2	3	2	5	4	5	3	1	5	4	4	2	1	1	1	4	2	2	2		2	2	3	5	4	5	3	2	5	5	4	2	2	1	1	4	2	1	2	5	2
93	1	1	27		1	2	2	2	5	5	4	2	1	5	5	3	4	2	2	2	4	4	2	2	4	2
94	1	2	58	2	2	2	5	2	5	1	1	3	2	2	3	2	5	2	2	1	3	2	2	1	2	1
95	1	1	60	2	2	2	5	2	4	1	5	4	1	5	4	4	4	4	2	3	3	3	2	2	3	1		2	3	2	4	4	1	5	3	4	5	4	3	2	4	3	3	3	3	1
96	1	1	29	2	1	1	2	2	5	2	2	1	1	4	3	4	3	1	1	2	4	2	3	1	4	2	1	1	5	1	1	1	1	5	4	5	5	1	1	2	5	2	2	1	5	1
97	1	2	56	2	1	2	2	3	3	2	4	1	2	4	4	4	3	2	1	2	3	3	4	2	2	3
98	1	1	34	2	1	1	1	1	1	4	2	2	2	5	5	4	5	1	1	2	4	2	2	1	4	3	2	3	4	2	3	2	2	5	5	5		2	1	2	4	2	2	1	1	1
99	1	1	41	2	1	2	4	1	5	2	1	1	1	5	5	5	5	2	1	2	5	2	1	1	1	1	1	1	5	1	1	1	1	4	4	5	5	1	1	1	5	2	2	1	5	1
100	1	1	24	2	2	2	1	2	5	3	2	4	2	5	5	4	3	2	2	2	2	3	2	3	5	2
101	1	2	59	1	1	2	3	2	5	3	3	4	2	4	4	3	2	2	2	2	4	3	2	2	4	3	2	1	4	3	4	2	2	3	3	3	3	1	1	1	3	1	3	2	3	3
102	1	1	48	2	1	2																					2	2	5	4	4	2	1	5	4	3	5	1	1	1	4	3	2	1	4	1
103	1	2	18	2	1	1																					5	5	5	4		3	5	5	4	3	5	1	2	3	5	2	3	1	5	1
104	1	1	60	1	2	1																					3	2	5	3	1	1	1	4	3	5	5	3	1	2
105	1	1	27	2	1	1																					3	2	1	4	3	1	1	5	4	4	4	2	2	1	5	4	3	1	5	1
106	1	1	38	1	1	2	3	1	5	4	4	2	3	4	4	2	4	1	1	1	3	4	3	3	3	3	3	2	5	5	5	3	2	4	3	1	4	2	3	2	3	3	3	3	3	3
107	1	2	51	2	2	2	1	1	5	3	5	1	1	1	5	5	5	1	3	3	3	3	3	3	3	3
108	1	1	39	1	1	2	4	2	5	1	1	1	1	3	5	5	3	1	1	1	3	3	1	3	3	1
109	1	1	59	2	1	2	3	2	5	3	2	3	1	5	3	5	5	2	3	3	3	3	3	2	4	1	3	1	1	3	3	3	1	5	3	5	3	2	5	1	5	3	3	3	3	2
110	1	2	56	2	1	2	3	1	5	3	1	3	1	5	3	5	4	3	3	3	3	3	3	3	4	3	4	1	5	3	3	3	1	5	3	3	3	3	3	1	3	3	4	3	4	3
111	1	1	39	1	1		3	2	4	3	3	2	2	4	4	3	4	2	2	2	3	3	3	3	3	3	3	2	4	3	3	2	2	4	3	3	4	2	3	3	2	3	3	3	3	3
112	1	1	47		2	2	1	1	5	3	4	4	1	3	3	3	3	2	3	3	3	3	4	4	3	2	3	4	5	3	3	3	1	3	4	3	3	3	3	3	3	3	3	3	3	3
113	1	2	37	2		2	1	1	5	3	5	5	1	4	4	3	3	2	3	3	4	3	4	3	2	1	2	1	3	3	3	3	1	3	3	3	3	1	3	2	3	3	3	3	3	1
114	1	1	59	2	2	2	4	1	5	4	4	4	1	4	3	4	4	2	2	4	4	2	3	2	4	2	3	2	5	4	2	3	2	5	3	4	3	1	1	2	4	2	4	4	5	4
115	1	1	43	2	1	2	4	2	5	3	4	2	1	4	3	4	4	2	3	2	3	3	2	1	4	1
116	1	1	37	2	1	2	4	2	5	3	4	3	1	4	4	3	5	3	1	1	3	2	1	3	4	2	4	2	4	4	3	2	1	5	4	3	5	2	1	2	4	3	2	4	4	2
117	1	1	46	2	1	2	2	2	2	4	2	2	2	4	2	2	4	2	2	2	2	2	4	2	2	2
118	1	1	49	2	2	2	4	3	5	5	2	2	2	3	4	4	3	2	3	2	2	2	3	2	4	3	4	4	1	4	4	1	1	4	4	3	3	2	3	2	3	3	5	3	4	3
119	1	1	54	1	1	2	4	3	4	4	4	3	2	4	3	3	2	3	4	4	2	3	3	2	3	2	4	2	4	4	3	2	2	4	3	3	2	2	2	2	4	3	2	2	4	2
120	1	2	46	1	1	2	3	2	5	3	4	1	1	5	1	3	5	1	1	2	3	4	2	1	5	3	2	2	5	3	5	1	1	5	5	4	4	1	1	2	4	4	1	1	5	3
121	1	2	50	1	1	2	2	2	4	2	4	2	2	5	5	4	5	2	1	2	5	3	1	2	5	1	2	2	5	4	5	2	1	5	4	2	5	2	1	2	5	3	1	3	5	1
122	1	2	47	1	1	2	5	4	4	4	1	4	2	4	2	5	4	5	2	3	2	2	4	2	2	3	3	1	5	4	1	4	2	4	4	4	2	4	2	2	2	1	2	3	2	3
123	1	1	42	2	1	2	2	1	5	3	2	2	2	1	4	4	4	2	2	3	5	4	2	2	4	1	2	2	5	3	2	1	1	5	5	4	5	1	1	1	5	2	1	1	5	1
124	1	1	54	2	2	2	5	1	5	3	5	1	1	3	5	5	5	1	3	2	5	4	4	2	4	1
125	1	1	47	1	1	2	4	2	4	3	4	3	4	3	4	4	3	1	1	2	3	3	3	3	3	2	4	2	4	3	4	2	2	4	4	3	4	3	2	2	3	3	2	2	3	2
129	1	1	48	2	1	2	4	3	4	3	4	4	1	5	4	3	5	1	1	1	3	2	2	1	4	2	4	4	4	4	2	2	1	4	4	3	4	2	2	2	4	2	2	2	4	2
130	1	2	38	2	2	1																					2	1	3	2	1	1	1	5	5	5	3	1	2	1	3	3	3	2	5	3
131	1	1	61	1	1	2	4	4	1	1	3	2	2	5	1	1	3	3	2	3	3	1	3	5	3	3
132	1	1	40	2	2	2	3	3	4	1	1	4	2	2	2	2	3	3	2	3	2	2	4	2	2	2	2	2	2	4	4	2	2	4	2	2	2	2	2	2	3	2	3	2	3	2
133	1	1	60	1	1	2	4	2	5	5	4	2	1	3	3	2	4	2	2	4	1	4	4	4	2	2	2	2	5	3	3	2	1	3	3	2	4	2	2	3	1	4	4	4	4	2
134	1	1	27	2	1	2	3	2	4	3	4	2	1	5	4	4	4	2	2	2	4	2	2	2	4	3	2	2	4	3	4	2	1	5	4	4	4	2	2	2	4	3	2	2	2	2
135	1	1		2	2		4	2	5	5	5	2	1	3	4	4	4	2	2	3	3	2	2	2	2	2	1	4	4	1	2	2	1	2	4	4	5	1	4	4	4	3	3	2	1	1
136	1	1	38	1	1	2	3	2	4	5	5	2	1	5	3	2	4	3	2	1	4	4	3	3	3	1	3	2	5	5	5	2	2	5	4	3	4	3	2	1	4	4	3	2	4	1
137	1	1	54	1	1	2	3	2	4	3	4	2	2	4	4	4	3	2	2	2	4	3	3	2	4	2	2	1	5	3	4	2	1	5	4	4	4	2	1	1	4	3	3	1	5	2
138	1	1	27	2	1	2	4	2	5	4	5	3	2	5	4	3	3	3	1	2	4	2	2	1	4	1	4	2	5	4	5	1	1	5	4	5	4	3	1	1	5	2	1	1	4	1
139	1				1	2	2	2	4	5	4	2	1	5	4	4	5	2	3	2	3	2	2	2	4	2
140	1						3	2	4	4	4	4	3	3	2	2	3	3	3	3	3	3	4	3	3	2
141	1	2	52	2	1	2	1	1	1	5	5	2	1	5	5	4	5	1	1	3	5	3	3	3	3	1	1	1	5	5	5	3	3	5	5	3	4	1	1	1	4	3	3	2	4	1
142	1	1		2	2	2	4	3	3	4	5	4	1	1		4	4	3	5	1	1	5	5	1	2	4
143	1	1	48	1	1	2	3	2	5	4	4	2	2	4	4	4	4	2	2	2	4	3	2	2	4	3	4	1	5	4	4	2	2	3	4	4	4	1	1	1	4	3	2	3	4	4
144	1	1	64	2	2	2	3	2	5	3	3	4	2	5	4	3	3	3	2	3	2	4	3	4	3	2
145	1	1		2	2	2	3	3	5	5	4	2	5	3	5	4	5	2	2	4	3	3	4	2	3	3	4	2	4	3	3	2	4	3	4	3	4	2	2	4	3	2	4	2	3	2
146	1			1	1	2	5	1	5	1	1	4	5	3	2	2	1	3	4	4	3	4	2	2	3	2
147	1	2	60	1	1	2	4	3	4	5	5	5	3	4	4	4	4	3	2	3	5	3	4	3	3	2	5	3	4	5	5	5	3	4	2	1	4	3	3	3	4	3	4	3	2	3
148	1	1	47	1	1	2	1	1	5	2	2	1	1	5	4	4	4	1	2	1	4	3	2	2	4	2	1	2	4	2	4	2	2	4	4	4	3	2	2	2	4	3	2	2	4	2
149	1	1	57	2	2	2	3	2	1	3	4	2	2	4	4	3	3	2	2	2	2	2	2	3	4	3	3	2	1	2	2	2	2	4	4	3	3	2	2	2	3	2	2	3	4	2
150	1	2	59	2	1	2	3	1	4	1	4	4		3	4	4	4	4	4	4	2	4	1	4	4	2
151	1	1	54	1	1	2	2	2	4	3	2	4	2	4	4	4	4	2	1	1	2	2	2	1	4	1	2	2	4	3	4	4	2	4	4	4	5	2	1	1	4	2	2	1	4	1
152	1	1	50	2	2	2																					1	3	5	4	5	4	3	5	4	4	5	1	3	1	3	1	2	3	3	3
153	1	1	38	2	1																						2	2	5	2	4	2	5	4	4	4	4	2	1	1	3	3	3	3	3	3
154	1	1	64	2	2	2																					2	2	5	3	3	4	2	5	4	4	3	2	2	3	4	4	2	2	4	3
155	1	1	60	2	1	1	1	2	3	3	4	4	1	3	3	4	2	1	2	2	3	1	3	3	3	1
156	1	1	46	2	1	1	4	2	4	5	5	1	1	2	4	1	4	1	1	4	4	3	2	1	4	1	1	1	1	5	1	1	1	3	3	1	2	1	1	5	1	2	1	1	3	1
157	1	1	40	2	2	2	2	1	5	2	2	3	2	5	4	4	2	3	2	2	4	2	2	3	4	2	4	1	5	2	1	1	1	5	4	5	4	3	1	1	5	3	2	3	4	1
158	1	1	40	2	1	2	1	2	5	5	5	2	2	3	3	3	4	2	3	3	3	3	3	3	3	2
159	1	1	40	2	1	2	1	1	5	1	5	1	1	5	5	5	3	5	1	2	2	1	3	1	5	1
160	1	1		2	2	2	3	2	5	3	3	4	2	4	4	4	3	2	2	2	4	3	2	3	4	3	2	2	4	3	2	2	2	4	4	4	4	2	2	2	4	3	2	2	3	2
161	1	1	62	1	1	2	5	2	3	4	2	2	1	4	5	2	1	2	5	2	4	2	5	3	3	1	3	2	5	5	3	4	4	3	3	2	5	3	5	3	1	5	5	4	4	5
162	1	1	27	2	2	2	3	2	4	3	3	4	3	3	3	3	3	3	3	3	3	3	3	3	3	3	2	2	4	2	4	5	2	4	3	4	4	3	3	2	4	4	3	3	3	3
163	1	1	45	2	1	2	3	3	4	4	2	3	2	4	4	3	4	2	2	2	4	3	2	2	3	2
164	1	1	40	2	1	2	2	2	4	5	5	3	2	3	3	2	4	3	2	3	3	3	3	3	3	2	1	2	4	5	5	3	2	3	2	3	3	2	2	3	2	3	3	2	3	2
165	1	1	54	2	2	2	4	2	5	3	2	4	2	4	3	4	4	1	3	3	4	2	3	2	4	4	4	3	4	4	4	4	2	4	3	3	4	2	3	3	4	3	3	2	4	4
166	1	1		1	1	1	2	4	2	2	2	2	1	4	4	4	4	2	2	2	2	2	3	1	4	2
167	1	1	41	2	1	2	4	2	4	4	4	4	2	4	4	2	4	2	2	1	3	2	2	2	4	1	4	1	5	5	5	3	1	5	3	2	2	2	2	1	4	1	4	2	3	2
168	1	1	47	1	1	2	2	2	4	2	2	3	2	4	3	4	4	2	2	1	4	3	2	2	4	2
169	1	1	33	1	1	2	4	3	5	4	5	4	2	5	5	4	5	3	1	2	4	1	1	1	4	1	4	3	5	3	5	2	1	5	5	5	5	4	1	1	4	1	2	1	5	1
170	1	1	39	1	2	2	1	1	5	1	5	4	1	5	5	5	5	1	3	1	5	5	5	1	5	1	4	1	5	5	5	1	1	1	5	4	3	1	5	3	3	5	5	1	3	1
171	1	2	37	2	1	2	2	2	5	2	3	2	2	2	2	2	2	2	2	2	2	2	2	2	2	2
172	1	1	34	2	1	2	1	2	5	2	2	1	1	4	4	4	4	1	1	2	2	2	1	1	2	1
173	1	1	36	2	1	2	3	1	5	3	4	3	1	3	4	3	3	3	2	3	2	3	2	4	4	2	4	1	5	3	2	2	1	5	5	3	3	3	2	2	2	3	2	3	4	1
174	1	1	47	2	2	2	2	3	5	3	3	3	3	4	4	4	4	2	1	1	2	3	2	2	4	2
176	1	1	56	2	1	2	1	1	5	1	4	5	1	5	5	5	5	1	1	1	5	2	1	1	1	1	1	1	5	1	4	1	1	5	5	5	5	1	1	1	5	2	1	1	5	1
177	1	2	46	2	2	2	2	4	5	4	4	1	4	5	5	3	2	4	3	1	4	2	3	4	4	3
178	1	1	47	1	1	1	3	2	5	3	4	3	1	5	4	3	4	2	2	3	4	3	2	3	5	2
179	1	1	51	1	1	1	1	1	5	5	5	1	5	5	5	1	2	5	4	1	5	1	1	4	4	4
180	2	2	51	1	1	1	4	3	2	3	5	5	1	5	5	4	5	1	1	1	5	1	1	2	3	1
181	2	1	43	1	1	2	3	2	5	3	3	3	2	3	3	3	4	3	2	2	3	4	3	3	4	1
182	2	1	23	2	1	2	2	2	4	3	4	4	2	4	4	4	2	3	3	4	2	3	2	3	2	2
183	2	1	41	1	2	2	3	3	5	5	3	2	1	5	4	5	3	2	3	3	3	3	3	3	3	3
184	2	1	47	2	1	2	2	2	5	3	2	1	1	5	4	3	4	1	3	1	3	3	2	3	3	1
185	2	1	34	2	1	1	2	2	5	3	3	2	1	4	3	4	2	1	1	1	3	3	3	3	3	1
186	2	2	39	2	2	2	3	3	5	2	4	3	3	5	4	4	4	2	1	1	4	3	2	2	4	1
187	2	1	23	2	1	2	2	1	5	1	1	1	1	5	5	5	1	1	1	2	3	1	2	2	4	3
188	2	1	38	1	1	2	2	1	5	3	4	2	1	4	4	4	3	2	2	2	4	3	2	3	4	2
189	2	2	51	1	2	2	1	3	5	3	2	2	1	5	5	3	4	1	1	3	5	1	1	1	5	3
190	2	1	48	2	1	2	1	2	5	2	4	1	1	4	4	4	4	1	1	1	2	4	2	4	3	2
191	2	2	44	1	1	2	4	3	5	4	3	4	2	5	4	4	4	2	2	2	5	3	2	2	3	3
192	2	2	38	1	1	2	4	3	5	3	4	2	2	5	5	4	4	2	2	2	4	3	4	1	4	1
193	2	1	45	2	2	2	3	4	5	3	4	3	1	3	4	4	4	1	2	2	4	3	3	1	4	3
194	2	1	29	2	2	2	3	2	4	2	4	2	2	3	4	5	3	2	3	2	4	3	2	3	3	2
195	2	2	50	2	1	2	4	2	5	2	5	2	3	4	4	4	4	1	1	1	4	1	2	3	4	3
196	2	1	59	1	1	1	3	3	3	3	3	3	3	3	3	3	3	3	3	3	3	3	3	3	3	3
197	2	1	50	1	1	2	1	1	5	4	5	4	4	5	5	4	5	1	1	1	5	4	2	1	5	1
198	2	1		1	1	2	4	3	4	2	4	4	2	4	4	2	3	3	2	4	4	3	2	2	4	2
199	2	1	36	2	1	2	3	2	5	3	3	2	2	3	3	3	3	3	3	3	3	3	3	3	4	3
200	2	1	48	2	2	2	4	2	5	2	5	1	1	3	3	4	3	1	3	1	5	3	1	3	5	1
201	2	1	31	2	1	2	3	2	5	2	3	2	1	3	3	5	4	2	2	3	2	2	3	2	3	2
202	2	2		1	1	2	2	2	5	4	2	2	2	4	4	3	5	2	1	2	4	2	3	2	4	1
[truncated: 66 more columns]
