# Supplementary material for: Efficacy of an Intervention to Reduce Stigma Beliefs and Attitudes among Primary Care and Mental Health Professionals: Two Cluster Randomised-Controlled Trials
Source: Int J Environ Res Public Health. 2021 Jan 29;18(3):1214. doi: 10.3390/ijerph18031214 (PMC7908111; doi:10.3390/ijerph18031214)
Supplement: Supplementary file 1 [file ijerph-18-01214-s001.zip › 2021_01_28_Mental_Health_Share.csv]

ID	Tipus_centre	Caso	Sexe1F2M	Edat	Hetingutexperiènciapersonaldeproblemesdesalutmental1S2N	Hetingutexperiènciaatravésdepersonesproperesdeambalgúnproblem	Heparticipatenformacionsoprojectesrelacionatsambestigmaensalutme	BAMHS_PRE_1	BAMHS_PRE_2	BAMHS_PRE_3	BAMHS_PRE_4	BAMHS_PRE_5	BAMHS_PRE_6	BAMHS_PRE_7	BAMHS_PRE_8	BAMHS_PRE_9	BAMHS_PRE_10	BAMHS_PRE_11	BAMHS_PRE_12	BAMHS_PRE_13	BAMHS_PRE_14	BAMHS_PRE_15	BAMHS_PRE_16	BAMHS_PRE_17	BAMHS_PRE_18	BAMHS_PRE_19	BAMHS_PRE_20	BAMHS_PRE_21	BAMHS_PRE_22	BAMHS_PRE_23	BAMHS_PRE_24	BAMHS_PRE_25	BAMHS_1POST_1	BAMHS_1POST_2	BAMHS_1POST_3	BAMHS_1POST_4	BAMHS_1POST_5	BAMHS_1POST_6	BAMHS_1POST_7	BAMHS_1POST_8	BAMHS_1POST_9	BAMHS_1POST_10	BAMHS_1POST_11	BAMHS_1POST_12	BAMHS_1POST_13	BAMHS_1POST_14	BAMHS_1POST_15	BAMHS_1POST_16	BAMHS_1POST_17
1	1	2	1	41	1	1	1	3	2	2	3	4	3	3	3			3	3	2	3	2		3	3	3			3	2	3	2
2	1	2	1	43	2	1	1	3	2	3	3	2	4	2	4	2	2	2	3	3	3	2	1	2	3	4	3	2	2	3	1	3
3	1	2	1	48	1	2	2	2	2	2	4	3	3	2	4	2	3	3	3	2	4	2	2	3	3	2	4
4	1	2	2		1	1	1	1	1	1	4	1	1	3	4	1	4	1	4	1	4	2	2	3	3	3	3
5	1	2	2	42	2	1	1	2	2	2	3	3	3	1	3	4	3	1	2	1	2	2	2	2	3	3	3
6	1	2	1	48	1	1	2	2	1	2		4	4	3	3	2	3	2	3	2	3	2	3	4		1	2						3	1	1	3	3	4	4	3	2	3	2	3	2	3	3	3	3
7	1	2	1	39	2	1	1	1	2	2	3	2	3	1	3	1	1	3	1	1	3	1	1	3	3	3	3	3	3	1		2
8	1	2	2	54	1	2	2	2	2	1	3	4	2	2	4	2	1	2	2	2	3	2	1	2	3	3	3	4	3	4	2	3
9	1	2	2	48	1	1	1	1	4	1	1	1	4	4	4	1	1	1	1	4	4	1	1	4	4	1	4	1	1	1	1	1
10	1	2	2	41	1	1	1	3	2	1	3	2	4	2	4	1	2	4	3	1	3	2	2	4	2	2	3	3	2	2	1	3
11	1	2	1	62	1	1	1	2	2	2	3	3	3	2	3	2	2	2	2	3	3	2	2	3	2	2	3	2	2	2	2	3
12	1	1	1	45	2	1	1	2	3	2	3	2	3	2	3	1	2	4	3	2	3	2	2	3	3	2	3	2	2	2	2	3	2	3	2	3	1	4	1	4	1	1	4	3	2	4	1	1	3
13	1	1	1	40	2	1	1	1	3	2	3	3	4	1	4	1	1	3	3	2	4	1	2	2	3	2	3	2	2		3	3	1	2	3	3	2	4	1	3	1	1	4	3	2	3	1	2	2
14	1	1	1	40	2	2	2	3	2	2	3	1	1	2	3	1	2	2	2	3	4	1	1	2	3	3	2	4	2	2	1	3	2	2	4	4	2	3	2	1	1	2	2	3	3	4	3	2	2
15	1	1	2	50	2	1	2	2	2	3	3	3	4	2	2	2	3	3	3	2	3	2	2	3	2	3	2	3	3	3	3	4	3	1	3	3	3	4	3	3	2	2	3	3	2	4	2	3	3
16	1	1	2	33	2	1	1	2	3	1	4	2	2	2	4	1	3	2	3	2	2	1	1	4	3	1	3	2	3	4	3	3	1	3	1	4	2	3	2	3	1	3	2	3	2	3	1	1	2
17	1	1	1	35	1	2	2	1	2	2	3	2	2	1	4	2	2	2	2	2	3	1	2	3	3	3	3	2	3	2	3	3	2	2	1	3	2	3	1	3	1	1	2	2	3	3	1	2	3
18	1	1	1	59	2	2	2	2	1	3	2	2	3	2	4	2	2	2	3	2	3	2	2	3	3	3	3	3	2	3	2	3	2	2	2	3	2	4	2	4	2	2	2	2	2	4	2	2	3
19	1	1	2	21	2	2	2	2	3	4	2	2	1	3	3	1	4	2	3	2	3	3	2	3	2	3	3	2	3	3	2	3	2	3	4	4	2	3	2	2	2	2	2	3	3	3	2	2	3
20	1	1	1	30	2	1	1	3	2		3	2	3	2	3	1	2	2	3	1	4	2	1	2	2	3		3	2	3	4	3		2	3	3	2	3	2	3	1	2	3	3	2	4	3	2	3
21	1	1	1	52	2	2	1	2	2	2	4	3	2		3	2	3	4	4	1	3	2	2	2	2		3	2	3	3	4	4	2	2		3	3	3		3	2		3	3	1	3	2	2
22	1	1		58	2	1	1	3	2	3	3	4	3	2	4	1	1	4	2	1	2	2	1		2	3	4						2	2	4	1	2	3	3	4	1	1		3	2	2	2	2	3
23	1	1	1	48	2	1	1	2	2	2	3	2	3	1	4	2	2	3	3	1	3	2	1	3	4	2	2	2	2	2	3	3	2	2	3	3	3	3	1	3	4	1	3	4	2	3	1	1	2
24	1	1	2	49	2	1		1	4	4	3	2	4	1	4	2	1	4	2	1	4	1	1	4	4	1	4	1	1	4	4	2	1	1	4	3	2	4	1	4	1	1	4	3	2	4	1	1	4
25	1	1	1	30	2	1	1	1	4	4	2	1	4	1	4	2	2	4	2	3	4	1	1	2	3	3	4	2	1	3	1	3	1	3	4	3	1	4	1	4	2	2	4	2	3	4	1	2	2
26	1	1	1	40	2	1	1	1	3	4	1	3	2	2	4	1	2	2	2	3	3	3	1		3	2	3	2	3	3	1	2
27	1	1	1					4	4	1	2	1	4	3	4	2	1	4	1	1	2	1	1	1	4	1	4	1	4	3	4	1	4	2	2	1	1	4	3	4	1	2	4	2	2	3	1	1	4
28	3	1	1	39	1	1	2	2	3	2	2	2	3	3	1	2	2	1	1	2	2	1	1	2	2	1	1	3	2	2	2	2	1	2	4	1	1	1	4	4	1	1	3	3	2	2	1	3
29	3	1	2	39	1	1	2	2	3	2	2	2	3	3	1	2	2	1	1	2	2	1	1	2	2	1	1	3	1	1	1	1
30	3	1	1	29	1	1	1	2	1	2	1		3	2	2	3		2	3	2	3	2	3	2	4	2	3	2	3	2	3	2
31	3	1	1	29	1	1	1	3	1	1	4	3	4	2	3	2	2	4	3	3	2	1	1	1	3	4	3	4	1	2	1	4	2	2	1	4	3	4	1	3	2	2	1	2	2	3	2	1	2
32	3	1	2	22	1	1	2	1	2	3	3	3	4	2	2	3	2	1	2	3	3	2	2	1	3	2	4	2	2	2	2	3	2	3	2	3	3	4	2	3	3	2	2	2	3	3	1	1	3
33	3	1	1	25	2	1	2	2	3	2	3	2	4	1	4	2	2	2	2	3	3	2	1		1	2		2	2	2	2	3	2	3	3	3	3	4	2	4	2	2	2	2		3	2	2	2
34	3	1	1	22	1	1	1	2	2	2	3	3	3	3	3	2	3	3	2	2	3	2	3	3	3	3	3	3	3	3	3	3	4	2	2	4	4	1	3	3	3	3	4	3	2	3	2	2	3
35	3	1	2	30	1	1	2	2	3	3	3	3	2	2	3	2	2	3	3	3	3	2	2	3	3	3	3	3	2	2	2	3	2	3	2	3	3	2	2	2	2	2	2	2	3	3	2	2	3
36	3	1	2	32	1	2	1	2	2	2	3	1	4	2	3	2	2	2	3	2	3	2	2	2	3	3	3	2	2	2	3	3	2	1	3	3	2	4	2	2	3	2	2	2	2	3	2	2	3
37	3	1	2	36	2	2	1	3	2	2	3	3	4	2	2	2	3	3	2	3	3	2	2	2	3	3	2	3	2	2	4	3	1	3	2	3	3	1	1	4	2	1	4	1	3	3	1	1	2
38	3	1	2	62	1	1	2	1	2	1	4	2	4	3	4	1	1	2	2	1	4	1	1	3	4	3	4	4	3	3	4	4	1	1	1	4	4	3	4	2	2	3	4	4	1	3	2	4	4
39	3	1	1	45	2	1	2	2	1	1	3	3	3	2	3	3	3	3	3	2	3	1	1	3	3	3	3	1	3	2	3	3
40	3	1	2	40	1	1	2	3	2	2	3	3	4	2	2	2	3	3	3	2	3	2	2	2	3	3	2	3	2	2	1	2	3	2	2	4	3	4	2	2	2	2	2	3	2	3	2	1	3
41	3	1	1	26	1	1	1	2	2	2	2	2	2	1	3	1	2	2	2	1	3	1	1	3	3	1	3	1	1	1	2	3
42	3	1	2	44	2	1	2	3	2	2	3	3	3	2	2	2	1	3	3	3	3	2	3	3	3	3	3	2	3	3	3	3	3	1	1	4	4	2	3	2	2	3	2	3	2	2		2	3
43	3	1	1	25	1	1	1	2	1	3	3	2	4	2	4	1	2	1	1	2	3	1	1	1	3	3	2	3	3	2	2	3	2	1	3	3	3	4	2	4	2	3	2	2	3		2	3
44	3	1	2	21	2	2	1	2	4	3	4	2	4			1	1	4	2	2	4	2	2	1	4	2	2	3	2	1	1	3	2	3	4	2	3	4	1	2	2		4	2	2	3	1	2	2
45	3	1	1	45	2	1	2	1	3	3	2	2	3	1	3	2	2	2	3	3	2	2	2	3	3	2	2	2	2	2	4	3	2	1	3	3	2	4	1	3	2	2	1	2	3	2	2	2	3
46	3	1	1	60	2																												4	2	2	4	3	4	3	1	3	3	2	3	4	1	2	3	2
47	3	1	1	29	1	1	2																										2	3	3	3	4	2	4	3	2	3	1	2	3	3	2	2	3
48	3	1	1	32	1	1	2																										2	4	2	3	3	3	1	3	1		2	2	3	3	3	1	2
49	3	1	1	41	1	1	2																										1	4	3	4	2	3	2	3	2	3	2	2	2	4	2	3	2
50	3	1	1	36	1	1	2																										4	3	3	2	4	4	2	4	1	3	2	2	2	2	2	2	3
51	3	1	1	54	2	1	2																										2	1	4	2		4	2	3	3	3	2	3	2	4	1	2	3
52	3	1	1	39	1	1	2																										2	2	2	3	4	4	2	2	1	3	3	2	2	2	1	1	3
53	3	1	2	41	1	1	2																										2		2	3	3	3	2	3	3	2	2	2	2	3	1	2	3
54	3	1	1	45	1	1	1																										3	2	2	3	2	3	2	3	2	2	4	3	2	3	1	2	3
55	1	1	1	38	2	1	2	2	2	2	3	2	3	2	2	2	2	2	2	2	3	2	2	3	3	2	2	2	2	2	2	3
56	1	1	1	40	2	1	2	1	3	2	3	2		2	4	1	2	2	2	2	3	2	2	1	3	2	3	1	1	2	1	3	1	2	2	3	1	4	1	4	1	2	3	2	3	3	2	1	1
57	1	1	1	57	2			1	1	1	3	2	4	2	4	1	3	1	2	3	2	2	2	3	3	3	4	2	1	2	2	2
58	1	1	1	51	2	2	2	1	2	2	4	3	3	3	3	3	2	3	3	2	3	2	2	3	3	3	3	3	3	2		2	3	2	2	3	3	3	2	3	2	2	3	3	3	3	2	3	3
59	1	1	1	34	2	2	2	3	2	2	1	3	3	2	4	3	2	3	1	2	2	1	1	3	2	3	3						2	2	2	3	2	2	2	4	2	2	3	1	3	3	2	2	3
60	1	1	2	40	2	1	2	2	2	2	1	3	4	2	3	3	2	2	3	3	3	2	1	3	3	2	3	1	1	3	3	2	1	2	1	3	3	4	1	4	1	2	1	3	4	3	3	1	3
61	1	1	1	55	2	1	2	1	1	3	4	4	2	4	4	2	3	2	2	2	4	2	2	3	3	3	4	2	3	3	3	4	4	2	3	3	2	4	2	4	1	2	1	3	2	4	2	1	2
62	1	1	1	50	2	1	2	3	1	2	3	2	3	3	3	2	3	3	3	2	3	2	2	3	3	3	2	2	3	3	3	3
63	1	1	2	40	2	2	2	2	3	2	4	2	4	3	3	3	3	3	3	3	3	2	2	2	3	2	2						1	4	1	3	3	4	3	4	2	2	4	2	3	4	1	2	2
64	1	1	1	26	2	1	1		3	2	3	3	3	2	4	2	3	2	2	2	3	2	2	2	2	2	3	2	2	2	3	2	1	3	2	4	2	3	1	3	2	2	2	2	3	3	2	2	2
65	1	1	1	58	1		2	3	2	3	3	2	3	2	3	3	2	2	2	2	2	3	3	3	3	3	3	3	3	2	2	3
66	1	1	1	50	1	1	2	3	4	2	3	2	4	2	3	2	2	1	2	1	3	2	1	1	3	3	3	1	3	3	2	3	3	4	3	3	3	4	1	4	2	2	2	2	3	3	2	1	4
67	1	1	1	58	1	1	2	2	2	2	3	3	3	2	4	1	2	2	2	1	2	3	2	3	1	3	2	1	2	2	4	2	1	2	2	4	1	4	3	4	2	3	4	4	1	4	1	1	2
68	1	1	1	42	1	1	2	3	2	3	3	3	2	1	3	1	2	2	3	2	3	2	2	4	2	3	2	2	2	1	2	3	4	3	4	4	2	4	1	3	1	1	1	3	3	3	2	2	4
69	1	1	2	32	2	1	2	2	2	2	4	3	4	2	4	2	2	2	2	2	3	2	2	3	3	3	4	1	2	3	3	3	1	3	2	3	2	2	1	4	1	1	2	2	2	3	2	1	1
70	1	1	1	36	1	1	2	2	4	3	3	2	4	2	3	2	1	1	1	3	4	2	1	4	4	4	4	1	2	3	3	1
71	1	1	1	47	2	1	2	3	1	1	4	3	4	2	3	1	2	2	3	1	3	2	2	3	3	4	2	3	3	4	3	3	2	3	2	4	3	3	2	3	2	2	1	2	2	3	2	2	3
72	1	1	1	39	2	1	2	1	3	1	3	1	4	1	3	1	1	4	2	1	4	2	1	3	4	2	3	1	2	3	3	3	1	3	2	2	1	4	1	3	1	2	2	3	3	3	2	1	3
73	1	1	2	40	2	1	2	1	2	1	3	2	4	2	4	1	2	3	2	2	4	1	1	2	4	2	3	1	1	1	3	3
74	1	1	1	65	2	2	1	1	4	2	1	1	3	2	4	2	2	2	1	2	4	3	1	3	4	3	2	1	1	2	3	2	1	4	3	3	1	4	1	4	1	2	2	1	2	4	3	1	3
75	1	1	1	25	2	2	1																										1	3	2	3	2	3	1	3	1	1	2	2	3	3	2	1	2
76	1	1	1	26	2	1	1																										2	3	2	3	2	4	1	3	1	2	1	2	2	4	3	2	3
77	1	1	1	22	2	1	2																										3	2	4	3	2	3	1	3	2	3	2	2	3	4	1	1	3
78	1	1	1	38	2	1	2																										2	2	2	3	2	3	2	3	2	2	2	3	2	3	2	2	3
79	1	1	1	35		1	2	2	2	2	3	3	3	1	4	1	3	4	3	1	4	1		4	4	4	4	1	2	2	3	3	2	2	3	3	3	3	1	4	1	3	3	3	2	4	1	1	2
80	1	1	1	57	1	1	1	2	3	3	1	1	3		3	2	2	1	2	2	3	2	2	3	3	2	3	2	2	1	3	3
81	1	1	1	45	2	2	2	3	3	4	3	2	3	2	3	3	2	2	2	2	3	2	2	3	3	4	3	4	3	3	2	3	3	3	2	2	2	1	3	4	3	3	3	2	4	1	1	3	3
82	1	1	2	57	2	1	1	1	4	1	4	2	2	2	4	2	3	2	3	2	4	2	1	3	4	2	4	1	2	1	4	2	1	4	3	2	1	4	1	3	1	3	4	3	3	3	1	2	3
83	1	1		61	2	2	1	4	2	4	1	3	2	3	4	2	2	1	3	1	3	1	3	3	2	4	3	1	2	2	3	2	1	3	2	3	3	2	2	4	2	2	2	3	2	3	2	2	3
84	1	1	1	37	1	1	1	2	2	3	3	2	3	1	3	2	2	2	2	3	3	3	1	4	3	3	4	3	2	3	2	3	3	3	3	3	3	3	3	4	1	2	2	3	3	3	3	1	2
85	1	1		63	2	1	1		3	4	4	2	4	1	4	2	2	2	3	2	4	2	2	2	3	4	4	1	4	3	1	2	3	3	4	2	2	4	2	4	1	2	2	2	3	4	2	2	3
86	1	1	1		2	1	2	4	3	1	2	4	3	3	2	2	3	3	2	2	3	1	3	3	1	3	3	2	2	2	1	4	4	1	1	2	3	3	3	2	2	3	3	3	2	3	2	2	3
87	1	1	1	29	2	1	2	3	2	1	3	3	3	2	3	3	3	2	2	3	2	4	1	4	1	3	2	2	2	4	1	1	3	1	2	4		3	2	3	3	2	2	3	2	2	2	2	3
88	1	1	1	51	2	1	2	1	3	4	2	1	4	1	3	1	2	1	2	3	3	1	1	4	4	4	4	3	2	1	3	1
89	1	1	2	57	2	2	1	2	2	4	4	3	4	2	4	1	2	2	4	2	3	1	3	2	3	3	3	3	1	3	3	3
90	1	1	1	43	2	1	1	2	3	2	2	2	3	2	3	2	2	2	3	3	3	2	2	3	3	2	3	1	2	2	2	2	2	3	3	1	2	3	2	4	1	2	2	2	2		2	2	2
91	1	1	2	52	2	1	2	1	2	2	3	2	3	2	4	3	2	3	2	2	3	2	1	2	2	2	2	2	2	2	1	3	1	3	2	3	3	2	2	4	2	2	4	2	2	3	1	2	3
92	1	1	1	29	2	2	1	4	3	3	2	1	2	1	4	1	1	1	1	4	3	3	1	2	4	3	4	2	2	2	1	2	3	3	3	1	1	4	1	4	1	2	1	1	3	2	2	2	1
93	1	1	1	39	1	1	1	4	3	3	2	2	4	1	4	1	2	3	2	2	4	1	1	4	4	3		2	2		3	3
94	1	1	1	34	2	1	1	2	2	2	1	2	3	1	4	1	2	2	2	3	4	1	2	3	3	2	3	1	2	2	2	3
95	1	1	1	32	2	1	2	1	2	2	4	3	4	1	3	2	2	2	3	2	4	2	2	3	4	2	2	2	2	1	3	3	1	2	2	4	2	4	1	3	1	1	2	2	2	4	2	2	3
96	1	1	1	38	2	2	2																																							4	1
97	2	1	1	38	1	1		1	3	3	3	3	4	1	3	1	2	2	2	2	3	2	1	1	4	2	4	2	2	2	3	2	1	3	2	4	4	3	1	2	1	3	1	3	2	4	2	1	2
98	2	1	1	49	2	2	1	1	3	3	3	2	3	2	3	2	2	3	3	3	3	2	2	2	3	2	3						2	2	2	3	3	2	1	2	2	2	3	3	2	3	1	2	2
99	2	1	2	40	1	1	1	2	3	3	3	2	3	1	3	1	4	2	2	3	3	2	2	3	3	2	3	1	1	1	2	3	2	3	3	3	2	3	1	3	2	1	2	2	3	3	2	1	4
100	2	1	1	49	2		2	2	3	3	4	3	2	2	3	2	2	2	3	2	3	2	2	3	4	3	3	3	2	2	3	3	3	3	2	4	3	4	2	2	2	3	2	3	2	3	2	2	2
101	2	1	1	29	1	1	1	1	4	2	3	1	2	2	3	1	2	2	2	3	3	2	3	2	3	2	4	1	1	2	1	3	2	3	2	3	1	1	1	3	1	2	2	2	2	3	1	1	2
102	2	1	2	34	2	1	2	2	3	2	3	3	4	1	4	2	2	3	2	2	3	2	1	2	3	4	4	2	2	2	3	2	2	4	2	3	3	2	2	3	2	3	2	3	2	3	2	1	3
103	2	1	2	43	2	1		2	4	4	3	1	1	2	1	1	1	1	1	2	3	1	1	1	3	3	4	1	1	4	3	2	2	2	3	3	2	1	1	2	1	1	4	1	2	3	1	1	2
104	2	1	2	37	1	1																											2	4	4	3	1	2	1	4	2	2	3	2	3	2	2	2	3
105	2	1	1	61	2	2	2																										2	3	3	3	2	3	2	3	1	2	2	2	3	4	1	1	3
106	2	1	1	35	2	1	2																										3	2	2	3	3		2	3	1	2	3	3	1	3	2	2	2
107	2	1	1		2	2	2																										2	4	4	3	1	1	1	4	2	2	1	1	4	3	1	3	3
108	2	1	1	40	2	2	2																										2	3	2	3	3	3	2	3	1	3	3	2	2	3	2	3	3
109	3	1	2	27	2	2	2	2	1	2	4	4	3	3	3	1	2	4	4	1	2	1	1	4	4	3	3	2	3	3	3	4
110	3	1	1	62	2	1	2	2	2	2	4	3	4	2	3		2	1	3		4	2	1	1	4	1	4		1	2	3	2
111	3	1	1	56	2	1	2	2	2	2	3	3	3	3	3	3	2	3	3	3	3	2	3	2	2	3	3	3	2	3	2	3
112	3	1	1	38	1	1	1	2	3	4	3	3	4	2	3	1	3	3	3	1	4	3	2	3	3	2	3	1	2	3	3	4	1	2	3	3	2	4	2	3	1	2	3	2	1	3	3	2	3
113	3	1	1	48	2	1	2	3	2	3	3	3	4	2	4	2	1	2	3	2	3	2	4	3	3	3	2	3	2	3	4	2	3	4	3	4	4	4	3	3	2	3	2	2	1	3	3	2	3
114	3	1	1	45	2	2	2	4	2	2	3	1	4	2	1	3	3	1	3	3	2	2	3	3	1	3	2	1	3	3	3	3	3	3	2	4	1	4	2	1	2	2	3		2	3	2	2	3
115	3	1	1	38	1	1	1	2	4	4	3	1	4	1	4	2	1	1	2	2	4	2	1	2	3	2	4	1	2	1	2	2	2	4	4	3	1	4	1	4	1	1	1	2	2	3	2	1	1
116	3	1	2	27	1	1	1																										2	2	2	3	2	3	2	2	1	2	3	3	2	2	2	1	4
117	3	1	1	21	1	2	2																										2	2	3	3	2	4	1	2	2	2	3	3	3	4	1	1	2
118	3	1	1		1	1	2																										3	2	3	3	3	3	3	3	2	3	3	3	3	3	2	2	3
120	2	2	2	32	1	1	1	1	2	4	2	1	4	1	3	1	1	1	1	3	4	2	2	2	2	2	4	1	1	3	4	2	1	3	4	3	2	4	1	4	1	1	1	1	4	4	1	1	1
121	2	2	2	60	1	1	1	3	3	4	4	4	1	3	4	1	4	1	2	1	4	1	4	1	1	4	1	4	1	3	2	3	3	3	1	3	3	3	3	4	1	4	1	2	2	4	3	3	1
122	2	2	1	30	1	1	1	2	3	3	3	3	3	2	3	2	3	3	3	2	3	3	2	3	3	4	4	2	2	3	3	3	2	3	2	3	3	4	2	2	2	3	2	2	2	2	3	2	2
123	2	2	1	31	2	2	1	1	4	4	1	1	2	1	4	1	1	2	1	4	3	1	1	2	3	1	4	1	1	2	1	1	1	4	4	1	1	2	1	4	1	1	1	1	4	3	1	3	1
124	2	2	1	41	2	2	2	2	3	1	3	2	4	2	4	2	3	4	3	1	3	2	2	3	3	2	2	2	2	2	2	3	2	3	2	3	2	4	2	4	2	3	4	2	1	3	2	2	2
125	2	2	1	33	2	1	1	1	3	3	3	2	4	1	2	2	3	2	2	3	4	1	2	2	4	2	3	1	3	2	1	2	1	3	2	2	2	4	2	3	1	3	2	1	3	4	2	1	2
126	2	2	2	42	2	1	2	3	3	2	3	4	3	2	3	3	4	3	3	2	3	2	1	3	4	3	3	2	2	3	3	3	3	4	2	3	4	3	2	3	2	2	2	2	2	3	2	3	2
127	2	2	1	60	1	2	2	3	2	3	2	4	3	2	3	2	2	3	2	3	3	1	2	3	3	2	3	2	2	2	3	4	3	2	3	1	2	3	1	4	2	2	2	3	2	4	2	2	3
128	2	2	2	32	1	1	2	4	2	3	4	4	4	3	2	2	2	3	3	3	3	2	3	3	3	3	3	2	3	2	4	4	3	2	3	3	3	3	3	3	2	2	3	3	3	2	2	3	3
129	2	2	1	27	2	1	1	1	3	2	3	2	4	1	4	2	3	2	1	3	4	1	1	3	4	1	4	3	1	3	2	2
130	2	2	1	27	2	1	2	3	3	2	3	2	3	1	4	1	2	2	2	3	4	2	1	2	4	1	3	4	2	3	2	2	3	3	2	3	2	3	2	4	2	1	3	2		4	3	1	2
131	2	2	1	43	1	1	1	1	3	3	4	4	2	1	4	2	2	2	1	3	3	1	1	1	3	1	3	1	1	3	1	2	1	3	4	4	4	3	1	4	2	3	2	2	3	4	2	2	1
132	2	2	1	30	1	1	2	4	2	3	4	2	4	2	3	2	3	2	3	2	4	1	1	2	3	3	2	3	1	1	2	3	4	3	2	4	2	4	3	3	1	4	2	3	3	4	2	2	3
133	2	2	1	35	2	2	2		2	2	2	3	4	2	4	2	2	2	3	3	3	2	2	2	2	2	3	3	2	1		3
134	2	2	1	39	1	1	2	2	1	3	3	2	4	1	3	2	2	3	2	2	3	2	1	2	4	2	3	2	2	1	1	4
135	2	2	1	33	2	1	2	2	3	2	3	3	4	1	3	2	2	2	3	2	3	1	2	2	2	2	2	2	2	2	2	3	3	2	3	3	4	4	2	3	2	2	2	3	2	2	2	3	3
136	2	2	1	35	1	1	1	2	3	2	3	3	2	1	3	1	3	2	2	2	3	3	2	3	2	3	4	2	2	3	3	3
137	2	2	1	33	2	2	2	2	2	3	3	3	2	2	2	3	2	3	3	2	3	2	2	3	3	3	3	2	3	3	3	3	4	2	3	3	3	2	2	3	3	2	2	3	2	2	2	2	3
138	2	2	2	32	1	1	2	2	3	2	3	3	3	2	3	2		2	3	3	3	2	2	3	3	3	2	3	2	3	2	3	2	3	2	3	3	2	2	3	2		2	3	3	3	2	3	3
139	2	2	1	35				2		2	2	3	4	2	3	1	2	4	3	2	4	2	3	4	4	2	4	1	2	2	1	4	3	2	2	3	3	4	2	3	2	2	3	2	2	3	2	3	3
140	2	2	1	61	2	2	2	1	2	3	3	4	4	2	4	1	1	1	3	2	1	1	3		2	4	2	1	2	1	1	3	1	2	3	2	4	4	2	3	1	2	2	3	2	3	1	2	3
141	2	2	2	46	2	1	2	2	3	1	3	3	4	2	3	2	2	2	3	2	3	2	2	3	3	3	4	2	3	2	3	3	1	2	3	3	2	4	2	4	1	1	2	3	2	3	2	2	4
142	2	2	1	30	2	2	1	1	2	1	3	3	4	2	3	1	3	3	2	2	4	3	3	3	4	3	3	1	4	2	4	4	1	2	1	3	4	4	2	4	1	2	4	3	2	3	2	2	3
143	2	2	1	47	2	1	1	2	2	2	3	4	4	3	2	1	3	2	3	2	4	1	2	4	2	4	3	3	2	3	2	4	1	2	2	4	4	4	3	3	2	3	1	3	2	4	1	2	4
144	2	2	1	27	1	1	2	4	2	2	2	4	4	1	4	2	2	2	1	3	4	2	1	4	2	4	2	3	3	3	3	2
145	2	2	1	30	1	1		2	3	1	4	3	4	2	3	1	2	4	2	1	3	1	1	2	3	3	3						2	2	4	3	2	4	2	4	1	2	3	2	3	4	3	2	4
146	2	2	2	36	2	1	2	1	3	2	3	2	4	2	4	2	3	3	3	2	3	1	2	3	3	3	3	2	2	3	2	3	1	2	1	3	3	3	2	4	2	3	3	3	2	3	2	2	1
147	2	2	1	34	1	1	2	2	2	2	4	3	3	2	3	2	3	2	3	3	4	2	2	2	3	3	4	2	2	3	2	4	1	1	3	4	3	4	2	4	2	2	2	3	2	4	2	2	3
148	2	2	1	32	2	1		3	2	3	3	2	3	2	3	2	2	2	2	2	3	2	2	2	3	3	3	2	2	2	3	3	3	3	3	3	2		2	3	2	3	3	3	2	3	2	2	3
149	2	2	1	63	2	1	2	3	2	4	3	3	2	2	2	2	2	2	2	3	3	3	2	2	3	3	2	2	3	2	3	2
150	2	2	1	30	1	1	1	2	3	2	3	2	4	2	4	2	2	1	2	2	3	2	1	2	3	2	3	2	2	2	2	3	2	3	2	2	3	4	2	4	2	2	2	2	2	3	2	2	2
151	2	2	1	40	1	1	1	2	2	3	3	2	4	2	4	4	1	4	3	2	3	3	1	2	3	3	3	3	2	3	1	2	2	2	2	3	2	3	2	3	1	1	3	2	3	3	3	2	2
152	2	2	1	37	2	1	2	2	2	3	3	3	3	2	3	1	2	2	2	2	4	3	3	3	3	3	3	3	2	3	2	2	2	2	3	3	3	3	2	3	2	3	2	2	2	3	3	2	3
153	2	2	1	31	1	1	2
154	2	2	1		2
155	2	1	1	36	1	1	1	3	3	4	2	3	2	1	4	2	1	1	1	3	4	2	2	1	4	2	4	2	1	1	2	2	2	4	3	3	3	3	1	4	1	1	1	1	3	4	2	2	1
156	2	1	1	32	1	1	2	3	3	2	3	3	4	1	3	1	1	2	2	3	2	1	3	2	2	3	3	3	1	3	2	2	2	3	2	3	2	3	2	3	1	2	1	1	3	3	2	3	2
157	2	1	1	47	1	1	1	2	3	2	3	2	2	3	3	3	2	3	3	2	3	2	2		2	3	2	2	2		3	3	3	3	4	3	3	2	2	3	2	2	2	2	2	3	2	2	3
158	2	1	2	42	2	1	2	2	1	2	3	3	2	2	3	2	2	3	3	2	3	2	3	1	3	1	4	2	1	4	1	2	3	2	2	3	3	2	2	3		2	1	2	3	4	2		1
159	2	1	1	37	2	1	2	2	2	2	2	3	2	2	3	2	2	4	2	3	3	2	2	2	3	4	2	1	2	2	3	3	1	2	3	1	3	3	2	4	4	2	4	1	3	4	1	2	3
160	2	1	1	0	1	1	2	2	2	1	2	4	2	3	2	4	3	2	3	3	3	3	3	3	3	2	4	2	2	3	2	3	1	1	4	1	2	3	2	2	2	2	2	2	3	3	2	2	3
161	2	1	1	64	2	1	2	2	1	3	3	4	4	2	2	3	2	4	2	2	2	2	3	3	3	4	3	1	1	4	2	2	2	2	1	3	4	2	2	4	2	2	4	2	1	3	2	4	2
162	2	1	1	60	2	1	2	3	2	2	3	4	4	3	2	2	3	2	3	2	2	2	3	2	2	3		3	3	3	3	3	3	2	3	2	3	3	1	3	3	2	2	3	2	3	3	3	3
163	2	1	1	60	2	1	2	2	3	2	3	2	2	2	3	3	3	3	3	2	3	2	2	2	3	3	3	2	2	2	2	3	3	3	3	3	3	2	2	3	2	3	2	3	3	3	2	2	3
164	2	1	1	67	2	2	2	2	2	4	2	4	3	3	3	3	3	3	3	2	3	2	3	3	2	3	3	3	2	3	2	3		2	3	2	3	3	2	3	2	2	2	3	3	3	2	3	2
165	2	1	1	34	2	1	1	3	1	2	3	3	2	2	2	2	2	2	3	3	3	1	2	2	2	2	3	3	2	3	2	3	2	3	2	2	3	3	2	4	1	1	2	2	3	3	2	2	2
166	2	1	1	34	2	1	2	2	2	3	3	3	3	3	2	3	3	3	3	2	2	3	3	3	2	2	2	3	2	3	2	3	2	2	3	2	3	3	2	2	2	2	2	2	2	3	2	2	2
167	2	1	1		2	1	2	3	2	2	3	4	3	3	2	3	3	3	2	2	2	2	3	3	2	3	3	3	2	3	3	3	3	2	2	3	3	3	2	2	2	2	2	2	2	2	2	3	3
168	2	1	1	61	2	1	2	2	2	4	3	3	3	2	3	2	3	2	2	3	2	2	3	3	3	1	3	3	1	2	3	2	3	3	4	1	3	3	2	3	2	2	2	2	3	3	2	2	2
169	2	1	1	72	2	1	2	2	2	3		3	4	3	4	3	3	2	2	3	3	2	2	3	2	2	2	2	2	2	2	3	3	3	3	3	2	4		3	3	2	2	3		3	2	2
170	1	1	1	63	1	1	1	1	4	2	4	1	3	2	4	1	3	1	2	1	4	1	2	4	3	1	4	2	2	3	2	2
171	1	1	1	50	1	1	2	3	3	2	1	3	4	3	1	4	4	1	3	1	4	1	2		4	3	4	1	2	1	1	4	1	2	4	2	1	4	1	4	1	2	1	2	2	4	1	1	1
172	1	1	1	64	1	1	2	2	2	2	3	3	3	3	3	2	2	3	3	2	3	2	2	2	3	2	3	2	2	2	2	3
173	1	1	1	30	1	1	2	2	3	3	3	3	3	2	3	2	2	2	2	2	4	1	2	1	3	2	3	2	1	3	3	2
174	1	1	1	31	2	1	2	1	2	3	3	2	3	2	3	2	1	2		2	3	2	1		3	3	3	1	1	1	2	3
175	1	1	1	33	2	2	2	4	3	3	3	3	3	3	3	2	2	3	2	2	3	2	2	2	3	3	3	2	3	2	2	3	2	2	4	3	3	3	3	3	2	2	3	2	2	3	2	2	3
176	1	1	1	30	1	1	1	2	3	2	3	4	2	2	3	2	3	2	2	1	4	3	2	2	3	2	2	2	3	3	3	2	2	3	2	3	2	3	2	3	2	2	2	2	2	4	2	1	2
177	1	1	1	45	1	1	2	3	2	3	3	2	3	2	3	2	2	2	2	2	3	2	2	3	2	3	2	2	2	2	2	2	3	1	3	2	2	4		1	1	2	2	2	2	3	2	2	3
178	1	1	1	36	1	1	1	1	3	4	2	2	4	1	4	1	2	1	3	3	3	3	1	3	3	3	3	1	3	2	3	2
179	1	1	1	59	2	1	2	2	3	2	3	3	3	2	3	2	2	3	2	2	3	2	2	2	3	3	3	3	2	2	4	2
180	1	1	2	27	2	1	2	1	4	2	4	4	4	1	4	2	3	4	4	1	3	2	1	3	3	3	2	4	4	3	4	4	2	3	1	4	2	2	2	4	2	2	3	3	2	4	2	2	2
181	1	1	2	59	1	1	1	2	3	2	3	3	4	2	4	1	2	1	1	1	3	2	3	2	3	3	2	3	3	3	2	3	2	2	2	3	3	3	2	3	2	3	2	2	2	3	2	2	2
182	1	1	2	41	2	1	2		3	2	1	3	2	1	4	1	1	1	2	2	3	2	2	4	3	4	4	3	2	3	2	1
183	1	1	1		2	1	2																										1	3	1	3	3	4	2	4	1	1	1	2	1	1	3	3	1
184	1	1	1	28	2	1	2																										1	4	2	3	2	4	1	4	1	2	1	2	3	4	3	1	3
185	1	1	1	59	2	2	2																										2	3	2	3	2	3	2	3	2	2	3	3	3	3	2	2	2
186	1	1	2	53	2	2	2																										2	3	3	3	2	3	2	3	2	2	2	2	3	3	2	3	2
187	1	1	1	33	2	1	2																										4	3	3	3	3		1	4	3	3	2	2	2	4	1	2	3
189	3	2	1	27	1	1	2	3	2	3	3	3	3	2	3	3	3	3	2	3	2	2	2	3	3	3	4	2	2	3	2	3	3	2	3	4	3	3	2	3	3	3	2	2	3	3	2	2	2
190	3	2	1	55	2	1	2	2	2	3	3	2	3	2	3	2	2	2	3	2	4	4	4	3	3	2	3	1	2	2	2	3
191	3	2	1	46	2	1	2		2	4	2	2	3	2	4	2	2	3	3	2	3	1	2	2	3	1	3	2	2	2	2	3
192	3	2	1	47	1	2	2	2	2	2	2	2	3	1	3	2	3	4	3	2	3	2	2	3	3	3	3	2	3	3	3	3
193	3	2	2	41	1	2	2	2	3	4	1	3	3	1	2	2	1	2	1	3	3	1	1	2	4	3	4	1	2	3	4	2	3	3	2	4	3	2	2	2	2	2	2	2	3	3	2	2	3
194	3	2	1	30	2	1	2	3	2	2	3	3	2	3	3	2	3	2	3	2	3	2	3	3	3	3	2	2	3	2	3	3
195	3	2	1	55	2	1	2	3	2	2	3	3	4	2	4	2	3	4	3	2	4	1	2	3	4	3	2	3	3	3	2	4
196	3	2	1	58	2	1	1	4	2	2	3	3	3	3	2	2	3	2	3	2	2	2	2	3	3	3	3	3	3	2	3	3
197	3	2	1	38	1	1	2	3	3	2	3	3	3	2	3	2	2	2	2	2	3	2	2	3	3	3	3	2	2	2	2	3
198	3	2	1	38	1	1	2	3	3	2	2	4	4	2	3	2	3	4	2	3	2	2	2	1	3	3	3	3	1	2	1	3
199	3	2	1	44	2	1	1	2	3	2	3	2	3	2	3	2	2	2	3	2	3	2	2	3	3	3	3	2	2	2	2	3
200	3	2	2	32	2	1	2	3	1	3	3	3	4	1	2	1	2	1	2	1	2	1	1	2	4	3	4	2	2	1	4	3
201	3	2	1	59	2	2	1	3	1	3	2	4	4	2	3	2	2	2	2	2	3	2	3	2	3	2	3	2	3	4	3	3
202	3	2	1	58	2	1	2	2	2	3	3	2	4	2	3	2	2	2	2	2	3	2	2	2	3			3	3	3	3	3
203	3	2	1	29	2	1	2	1	3	2	2	2	1	1	4	1	2	1	1	2	2	3	3	2	3	2	4	2	2	2	2	2
204	3	2	1	43	2	1	1	4	1	4	3	4	2	1	1	1	2	2	3	2	3	1	3	3	2	4	4	1	1	4	2	2
205	3	2	1	22	2	1	2	3	2	2	3	3	1	1	3	1	2	2	4	2	4	2	1	3	3	3	3	2	3	2	2	4
206	3	2	1	58	1	2	2	4	2	1	3	4	4	2	3	3	4	2	3	2	4	2	3	4	2	3	4	3	3	3	4	3
207	1	2	1	58	2	1	1	3	1	3	3	3	4	3	4	2	4	2	3	2	3	1	1	2	3	3	3	2	1	3	2	4	3	1	2	4	3	4	2	4	2	4	2	4	2	4	1	2	3
208	1	2	1	47	2	1	2	3	2	1	3	3	4	2	2	3	2	2	3	3	3	1	3	3	3	2	3	3	3	3	3	2
209	1	2	1	58	2	1	1	2	2	3	3	3	3	1	4	2	1	1	3	2	2	2	2	2	2	3	4	2	2	2	3	3	1	2	1	4	2	4	2	4	2	2	4	3	2	2	1	1	2
210	1	2	1	61	2	2	2	2	3	4	2	2	4	1	3	2	2	2	3	2	3	2	1	4	4	2	4	2	3	2	4	3
211	1	2	1	55	1	1	2	2	3	4	2	2	4	1	4	2	1	2	2	2	4	1	1	4	4	2	4	2	1	1	4	2	2	3	4	3	1	4	2	4	2	2	4	3	3	4	1	1	4
212	1	2	1	56	2	2	1	1	2	3	2	3	2	2	1	1	3	2	3	2	3	2	2	3	3	3	3	3	3	3	4	3
213	1	2	1		1	1	2	2	4	4	4	4	1	2	3	2	3	2	3	2	3	1	2	3	1	3	3	2	2	2	1	3
214	1	2	1		1	1	2	2	2	2	3	3	2	2	3	2	2	2	1	2	2	2	2	2	3	3	3	2	3	2	3	3
215	1	2	1		2			2	3	3	3	2	3	2	3	2	2	3	3	2	3	2	2	2	2	3	3	2	3	2	3	3
216	1	2	1		2	1	2	3	4	4	1	3	1	1	4	2	2	4	2	4	4	1	2	2	4	3	4	4	3	2	4	2
217	1	2	1		2	1	2	2	2	4	4	3	3	1	4	1	1	4	2	3	2	3	1	2	3	2	4	2	2	1	2	3
218	2	2	1	54	1	1	2																										2	2	2	4	3	3	2	3	3	2	3	3	2	3	2	2	3
219	2	2	1	31	2	1	1
220	2	2	1	31	2	2	2																										3	3	3	3	3	2	2	3	2	2	3	3	3	2	2	2	2
221	2	2	1	33	2	1	2																										3	1	2	3	4	4	2	4	1	2	4	2	3	4	2	3	1
222	2	2	2	58	1	1	2																										1	2	4	4	3	3	2	2	2	3	4	4	3	2	1	3	1
223	2	2	1	40	1	1	2																										2	2	1	3	3	3	2	2	1	2	2	3	2	3	2	2	3
224	2	2	1	33	2	1	1																										1	2	2	2	2	4	1	4	2	2	3	2	2	4	1	1	3
225	2	2	1	34	1	1	2																										2	3	2	3	3	3	2	3	1	2	3	2	2	3	3	2	2
226	2	2	1	49	2	2	2																										2	2	2	4	3	4	2	3	2	1	2	3	2	4	1	3	4
227	2	2	1	0	2	1	2
228	2	2	1	36	2	1	2																										3	2	3	3	3	3	3	2	2	2	3	3	3	3	1	1	3
229	2	2	2	36	2	2	2
230	2	2	1	47	2	1	2																										3	3	3	3	3	3	2	2	2	3	3	3	3	2	1	3	3
231	2	2	2	50	1	1	2																										1	3	1	3	4	3	2	4	2	1	1	2	2	3	2	2	3
[truncated: 80 more columns]
